# Supplementary material for: Effects of GHR Deficiency and Juvenile Hypoglycemia on Immune Cells of a Porcine Model for Laron Syndrome
Source: Biomolecules. 2023 Mar 26;13(4):597. doi: 10.3390/biom13040597 (PMC10135491; doi:10.3390/biom13040597)
Supplement: Supplementary file 1 [file biomolecules-13-00597-s001.zip]

Archive with 1 entries (1 files):
- biomolecules-2256975-supplementary.pdf
